# Supplementary material for: Pythium huanghuaiense sp. nov. isolated from soybean: morphology, molecular phylogeny and pathogenicity
Source: Biodivers Data J. 2021 Apr 22;9:e65227. doi: 10.3897/BDJ.9.e65227 (PMC8084853; doi:10.3897/BDJ.9.e65227)
Supplement: XML Treatment for Pythium huanghuaiense [file BDJ.9.e65227-treatment1.xml]

<!DOCTYPE tp:taxon-treatment
  PUBLIC "-//TaxonX//DTD Taxonomic Treatment Publishing DTD v0 20100105//EN" "tax-treatment-NSO.dtd">
<tp:taxon-treatment xmlns:tp="http://www.plazi.org/taxpub"><tp:treatment-meta><mixed-citation publication-type="journal"><person-group><name><surname>Chen</surname><given-names>Jia-Jia</given-names></name><name><surname>Feng</surname><given-names>Hui</given-names></name><name><surname>Yu</surname><given-names>Jian</given-names></name><name><surname>Ye</surname><given-names>Wenwu</given-names></name><name><surname>Zheng</surname><given-names>Xiaobo</given-names></name></person-group><article-title><italic><tp:taxon-name><tp:taxon-name-part taxon-name-part-type="genus" reg="Pythium">Pythium</tp:taxon-name-part> <tp:taxon-name-part taxon-name-part-type="species" reg="huanghuaiense">huanghuaiense</tp:taxon-name-part></tp:taxon-name></italic> sp. nov. isolated from soybean: morphology, molecular phylogeny and pathogenicity</article-title><source>Biodivers Data J</source><day>22</day><month>4</month><year>2021</year><volume>9</volume><pub-id pub-id-type="doi">10.3897/BDJ.9.e65227</pub-id></mixed-citation></tp:treatment-meta><tp:nomenclature><tp:taxon-name><object-id xmlns:xlink="http://www.w3.org/1999/xlink" content-type="arpha" xlink:type="simple">3F822E05-AFE4-554F-BCFD-394C117AF0E7</object-id><tp:taxon-name-part taxon-name-part-type="genus">Pythium</tp:taxon-name-part> <tp:taxon-name-part taxon-name-part-type="species">huanghuaiense</tp:taxon-name-part><object-id xmlns:xlink="http://www.w3.org/1999/xlink" xlink:type="simple" object-id-type="MycoBank">822954</object-id></tp:taxon-name><tp:taxon-authority>Jia J. Chen &amp; X.B. Zheng 2021</tp:taxon-authority><tp:taxon-status xmlns:xlink="http://www.w3.org/1999/xlink" xlink:type="simple">sp. n.</tp:taxon-status></tp:nomenclature><tp:treatment-sec sec-type="materials"><title>Materials</title><list list-type="alpha-lower" list-content="occurrences"><list-item><p><bold>Type status:</bold> <named-content xmlns:xlink="http://www.w3.org/1999/xlink" content-type="dwc:typeStatus" xlink:type="simple">Holotype</named-content>. <bold>Occurrence:</bold> recordedBy: <named-content xmlns:xlink="http://www.w3.org/1999/xlink" content-type="dwc:recordedBy" xlink:type="simple">Jiajia Chen</named-content>; <bold>Taxon:</bold> scientificName: <named-content xmlns:xlink="http://www.w3.org/1999/xlink" content-type="dwc:scientificName" xlink:type="simple"><italic><tp:taxon-name><tp:taxon-name-part taxon-name-part-type="genus" reg="Pythium">Pythium</tp:taxon-name-part> <tp:taxon-name-part taxon-name-part-type="species" reg="huanghuaiense">huanghuaiense</tp:taxon-name-part></tp:taxon-name></italic></named-content>; class: <named-content xmlns:xlink="http://www.w3.org/1999/xlink" content-type="dwc:class" xlink:type="simple"><tp:taxon-name><tp:taxon-name-part taxon-name-part-type="class">Oomycetes</tp:taxon-name-part></tp:taxon-name></named-content>; order: <named-content xmlns:xlink="http://www.w3.org/1999/xlink" content-type="dwc:order" xlink:type="simple"><tp:taxon-name><tp:taxon-name-part taxon-name-part-type="order">Pythiales</tp:taxon-name-part></tp:taxon-name></named-content>; family: <named-content xmlns:xlink="http://www.w3.org/1999/xlink" content-type="dwc:family" xlink:type="simple"><tp:taxon-name><tp:taxon-name-part taxon-name-part-type="family">Pythiaceae</tp:taxon-name-part></tp:taxon-name></named-content>; genus: <named-content xmlns:xlink="http://www.w3.org/1999/xlink" content-type="dwc:genus" xlink:type="simple"><tp:taxon-name><tp:taxon-name-part taxon-name-part-type="genus">Pythium</tp:taxon-name-part></tp:taxon-name></named-content>; <bold>Location:</bold> country: <named-content xmlns:xlink="http://www.w3.org/1999/xlink" content-type="dwc:country" xlink:type="simple">China</named-content>; stateProvince: <named-content xmlns:xlink="http://www.w3.org/1999/xlink" content-type="dwc:stateProvince" xlink:type="simple">Jiangsu</named-content>; locality: <named-content xmlns:xlink="http://www.w3.org/1999/xlink" content-type="dwc:locality" xlink:type="simple">Nanjing, Jiangning District, Pengfu Village</named-content>; <bold>Identification:</bold> identifiedBy: <named-content xmlns:xlink="http://www.w3.org/1999/xlink" content-type="dwc:identifiedBy" xlink:type="simple">Jiajia Chen</named-content>; <bold>Event:</bold> year: <named-content xmlns:xlink="http://www.w3.org/1999/xlink" content-type="dwc:year" xlink:type="simple">2016</named-content>; month: <named-content xmlns:xlink="http://www.w3.org/1999/xlink" content-type="dwc:month" xlink:type="simple">4</named-content>; day: <named-content xmlns:xlink="http://www.w3.org/1999/xlink" content-type="dwc:day" xlink:type="simple">29</named-content>; habitat: <named-content xmlns:xlink="http://www.w3.org/1999/xlink" content-type="dwc:habitat" xlink:type="simple">on seedlings of <italic><tp:taxon-name><tp:taxon-name-part taxon-name-part-type="genus" reg="Glycine">Glycine</tp:taxon-name-part> <tp:taxon-name-part taxon-name-part-type="species" reg="max">max</tp:taxon-name-part></tp:taxon-name></italic></named-content>; <bold>Record Level:</bold> type: <named-content xmlns:xlink="http://www.w3.org/1999/xlink" content-type="dwc:type" xlink:type="simple">chen 94 (BJFC-C 1993, metabolically inactive culture)</named-content>; language: <named-content xmlns:xlink="http://www.w3.org/1999/xlink" content-type="dwc:language" xlink:type="simple">en</named-content></p></list-item><list-item><p><bold>Type status:</bold> <named-content xmlns:xlink="http://www.w3.org/1999/xlink" content-type="dwc:typeStatus" xlink:type="simple">Paratype</named-content>. <bold>Occurrence:</bold> recordedBy: <named-content xmlns:xlink="http://www.w3.org/1999/xlink" content-type="dwc:recordedBy" xlink:type="simple">Jiajia Chen</named-content>; <bold>Taxon:</bold> scientificName: <named-content xmlns:xlink="http://www.w3.org/1999/xlink" content-type="dwc:scientificName" xlink:type="simple"><italic><tp:taxon-name><tp:taxon-name-part taxon-name-part-type="genus" reg="Pythium">Pythium</tp:taxon-name-part> <tp:taxon-name-part taxon-name-part-type="species" reg="huanghuaiense">huanghuaiense</tp:taxon-name-part></tp:taxon-name></italic></named-content>; class: <named-content xmlns:xlink="http://www.w3.org/1999/xlink" content-type="dwc:class" xlink:type="simple"><tp:taxon-name><tp:taxon-name-part taxon-name-part-type="class">Oomycetes</tp:taxon-name-part></tp:taxon-name></named-content>; order: <named-content xmlns:xlink="http://www.w3.org/1999/xlink" content-type="dwc:order" xlink:type="simple"><tp:taxon-name><tp:taxon-name-part taxon-name-part-type="order">Pythiales</tp:taxon-name-part></tp:taxon-name></named-content>; family: <named-content xmlns:xlink="http://www.w3.org/1999/xlink" content-type="dwc:family" xlink:type="simple"><tp:taxon-name><tp:taxon-name-part taxon-name-part-type="family">Pythiaceae</tp:taxon-name-part></tp:taxon-name></named-content>; genus: <named-content xmlns:xlink="http://www.w3.org/1999/xlink" content-type="dwc:genus" xlink:type="simple"><tp:taxon-name><tp:taxon-name-part taxon-name-part-type="genus">Pythium</tp:taxon-name-part></tp:taxon-name></named-content>; <bold>Location:</bold> country: <named-content xmlns:xlink="http://www.w3.org/1999/xlink" content-type="dwc:country" xlink:type="simple">China</named-content>; stateProvince: <named-content xmlns:xlink="http://www.w3.org/1999/xlink" content-type="dwc:stateProvince" xlink:type="simple">Jiangsu</named-content>; locality: <named-content xmlns:xlink="http://www.w3.org/1999/xlink" content-type="dwc:locality" xlink:type="simple">Nanjing, Jiangning District, Pengfu Village</named-content>; <bold>Identification:</bold> identifiedBy: <named-content xmlns:xlink="http://www.w3.org/1999/xlink" content-type="dwc:identifiedBy" xlink:type="simple">Jiajia Chen &amp; Xiaobo Zheng</named-content>; <bold>Event:</bold> year: <named-content xmlns:xlink="http://www.w3.org/1999/xlink" content-type="dwc:year" xlink:type="simple">2016</named-content>; month: <named-content xmlns:xlink="http://www.w3.org/1999/xlink" content-type="dwc:month" xlink:type="simple">4</named-content>; day: <named-content xmlns:xlink="http://www.w3.org/1999/xlink" content-type="dwc:day" xlink:type="simple">1</named-content>; habitat: <named-content xmlns:xlink="http://www.w3.org/1999/xlink" content-type="dwc:habitat" xlink:type="simple">on seedlings of <italic><tp:taxon-name><tp:taxon-name-part taxon-name-part-type="genus" reg="Glycine">Glycine</tp:taxon-name-part> <tp:taxon-name-part taxon-name-part-type="species" reg="max">max</tp:taxon-name-part></tp:taxon-name></italic></named-content>; <bold>Record Level:</bold> type: <named-content xmlns:xlink="http://www.w3.org/1999/xlink" content-type="dwc:type" xlink:type="simple">Chen 95 (NJAU-JN18, JAFLA 95; metabolically inactive culture) &amp; Chen 96 (NJAU-JN19, JAFLA 96; metabolically inactive culture)</named-content>; language: <named-content xmlns:xlink="http://www.w3.org/1999/xlink" content-type="dwc:language" xlink:type="simple">en</named-content></p></list-item><list-item><p><bold>Type status:</bold> <named-content xmlns:xlink="http://www.w3.org/1999/xlink" content-type="dwc:typeStatus" xlink:type="simple">Paratype</named-content>. <bold>Occurrence:</bold> recordedBy: <named-content xmlns:xlink="http://www.w3.org/1999/xlink" content-type="dwc:recordedBy" xlink:type="simple">Jiajia Chen</named-content>; <bold>Taxon:</bold> scientificName: <named-content xmlns:xlink="http://www.w3.org/1999/xlink" content-type="dwc:scientificName" xlink:type="simple"><italic><tp:taxon-name><tp:taxon-name-part taxon-name-part-type="genus" reg="Pythium">Pythium</tp:taxon-name-part> <tp:taxon-name-part taxon-name-part-type="species" reg="huanghuaiense">huanghuaiense</tp:taxon-name-part></tp:taxon-name></italic></named-content>; class: <named-content xmlns:xlink="http://www.w3.org/1999/xlink" content-type="dwc:class" xlink:type="simple"><tp:taxon-name><tp:taxon-name-part taxon-name-part-type="class">Oomycetes</tp:taxon-name-part></tp:taxon-name></named-content>; order: <named-content xmlns:xlink="http://www.w3.org/1999/xlink" content-type="dwc:order" xlink:type="simple"><tp:taxon-name><tp:taxon-name-part taxon-name-part-type="order">Pythiales</tp:taxon-name-part></tp:taxon-name></named-content>; family: <named-content xmlns:xlink="http://www.w3.org/1999/xlink" content-type="dwc:family" xlink:type="simple"><tp:taxon-name><tp:taxon-name-part taxon-name-part-type="family">Pythiaceae</tp:taxon-name-part></tp:taxon-name></named-content>; genus: <named-content xmlns:xlink="http://www.w3.org/1999/xlink" content-type="dwc:genus" xlink:type="simple"><tp:taxon-name><tp:taxon-name-part taxon-name-part-type="genus">Pythium</tp:taxon-name-part></tp:taxon-name></named-content>; <bold>Location:</bold> country: <named-content xmlns:xlink="http://www.w3.org/1999/xlink" content-type="dwc:country" xlink:type="simple">China</named-content>; stateProvince: <named-content xmlns:xlink="http://www.w3.org/1999/xlink" content-type="dwc:stateProvince" xlink:type="simple">Anhui</named-content>; locality: <named-content xmlns:xlink="http://www.w3.org/1999/xlink" content-type="dwc:locality" xlink:type="simple">Suzhou</named-content>; <bold>Identification:</bold> identifiedBy: <named-content xmlns:xlink="http://www.w3.org/1999/xlink" content-type="dwc:identifiedBy" xlink:type="simple">Jiajia Chen &amp; Xiaobo Zheng</named-content>; <bold>Event:</bold> year: <named-content xmlns:xlink="http://www.w3.org/1999/xlink" content-type="dwc:year" xlink:type="simple">2016</named-content>; month: <named-content xmlns:xlink="http://www.w3.org/1999/xlink" content-type="dwc:month" xlink:type="simple">7</named-content>; habitat: <named-content xmlns:xlink="http://www.w3.org/1999/xlink" content-type="dwc:habitat" xlink:type="simple">on seedlings of <italic><tp:taxon-name><tp:taxon-name-part taxon-name-part-type="genus" reg="Glycine">Glycine</tp:taxon-name-part> <tp:taxon-name-part taxon-name-part-type="species" reg="max">max</tp:taxon-name-part></tp:taxon-name></italic></named-content>; <bold>Record Level:</bold> type: <named-content xmlns:xlink="http://www.w3.org/1999/xlink" content-type="dwc:type" xlink:type="simple">Chen 99 (NJAU-JN30, JAFLA 99; metabolically inactive culture)</named-content>; language: <named-content xmlns:xlink="http://www.w3.org/1999/xlink" content-type="dwc:language" xlink:type="simple">en</named-content></p></list-item><list-item><p><bold>Type status:</bold> <named-content xmlns:xlink="http://www.w3.org/1999/xlink" content-type="dwc:typeStatus" xlink:type="simple">Paratype</named-content>. <bold>Occurrence:</bold> recordedBy: <named-content xmlns:xlink="http://www.w3.org/1999/xlink" content-type="dwc:recordedBy" xlink:type="simple">Jiajia Chen</named-content>; <bold>Taxon:</bold> scientificName: <named-content xmlns:xlink="http://www.w3.org/1999/xlink" content-type="dwc:scientificName" xlink:type="simple"><italic><tp:taxon-name><tp:taxon-name-part taxon-name-part-type="genus" reg="Pythium">Pythium</tp:taxon-name-part> <tp:taxon-name-part taxon-name-part-type="species" reg="huanghuaiense">huanghuaiense</tp:taxon-name-part></tp:taxon-name></italic></named-content>; class: <named-content xmlns:xlink="http://www.w3.org/1999/xlink" content-type="dwc:class" xlink:type="simple"><tp:taxon-name><tp:taxon-name-part taxon-name-part-type="class">Oomycetes</tp:taxon-name-part></tp:taxon-name></named-content>; order: <named-content xmlns:xlink="http://www.w3.org/1999/xlink" content-type="dwc:order" xlink:type="simple"><tp:taxon-name><tp:taxon-name-part taxon-name-part-type="order">Pythiales</tp:taxon-name-part></tp:taxon-name></named-content>; family: <named-content xmlns:xlink="http://www.w3.org/1999/xlink" content-type="dwc:family" xlink:type="simple"><tp:taxon-name><tp:taxon-name-part taxon-name-part-type="family">Pythiaceae</tp:taxon-name-part></tp:taxon-name></named-content>; genus: <named-content xmlns:xlink="http://www.w3.org/1999/xlink" content-type="dwc:genus" xlink:type="simple"><tp:taxon-name><tp:taxon-name-part taxon-name-part-type="genus">Pythium</tp:taxon-name-part></tp:taxon-name></named-content>; <bold>Location:</bold> country: <named-content xmlns:xlink="http://www.w3.org/1999/xlink" content-type="dwc:country" xlink:type="simple">China</named-content>; stateProvince: <named-content xmlns:xlink="http://www.w3.org/1999/xlink" content-type="dwc:stateProvince" xlink:type="simple">Shandong</named-content>; locality: <named-content xmlns:xlink="http://www.w3.org/1999/xlink" content-type="dwc:locality" xlink:type="simple">Jining</named-content>; <bold>Identification:</bold> identifiedBy: <named-content xmlns:xlink="http://www.w3.org/1999/xlink" content-type="dwc:identifiedBy" xlink:type="simple">Jiajia Chen &amp; Xiaobo Zheng</named-content>; <bold>Event:</bold> year: <named-content xmlns:xlink="http://www.w3.org/1999/xlink" content-type="dwc:year" xlink:type="simple">2016</named-content>; month: <named-content xmlns:xlink="http://www.w3.org/1999/xlink" content-type="dwc:month" xlink:type="simple">8</named-content>; habitat: <named-content xmlns:xlink="http://www.w3.org/1999/xlink" content-type="dwc:habitat" xlink:type="simple">on seedlings of <italic><tp:taxon-name><tp:taxon-name-part taxon-name-part-type="genus" reg="Glycine">Glycine</tp:taxon-name-part> <tp:taxon-name-part taxon-name-part-type="species" reg="max">max</tp:taxon-name-part></tp:taxon-name></italic></named-content>; <bold>Record Level:</bold> type: <named-content xmlns:xlink="http://www.w3.org/1999/xlink" content-type="dwc:type" xlink:type="simple">Chen 100 (NJAU-JN65, JAFLA 100; metabolically inactive culture)</named-content>; language: <named-content xmlns:xlink="http://www.w3.org/1999/xlink" content-type="dwc:language" xlink:type="simple">en</named-content></p></list-item><list-item><p><bold>Type status:</bold> <named-content xmlns:xlink="http://www.w3.org/1999/xlink" content-type="dwc:typeStatus" xlink:type="simple">Other material</named-content>. <bold>Occurrence:</bold> recordedBy: <named-content xmlns:xlink="http://www.w3.org/1999/xlink" content-type="dwc:recordedBy" xlink:type="simple">Jiajia Chen</named-content>; <bold>Taxon:</bold> scientificName: <named-content xmlns:xlink="http://www.w3.org/1999/xlink" content-type="dwc:scientificName" xlink:type="simple"><italic><tp:taxon-name><tp:taxon-name-part taxon-name-part-type="genus" reg="Pythium">Pythium</tp:taxon-name-part> <tp:taxon-name-part taxon-name-part-type="species" reg="huanghuaiense">huanghuaiense</tp:taxon-name-part></tp:taxon-name></italic></named-content>; class: <named-content xmlns:xlink="http://www.w3.org/1999/xlink" content-type="dwc:class" xlink:type="simple"><tp:taxon-name><tp:taxon-name-part taxon-name-part-type="class">Oomycetes</tp:taxon-name-part></tp:taxon-name></named-content>; order: <named-content xmlns:xlink="http://www.w3.org/1999/xlink" content-type="dwc:order" xlink:type="simple"><tp:taxon-name><tp:taxon-name-part taxon-name-part-type="order">Pythiales</tp:taxon-name-part></tp:taxon-name></named-content>; family: <named-content xmlns:xlink="http://www.w3.org/1999/xlink" content-type="dwc:family" xlink:type="simple"><tp:taxon-name><tp:taxon-name-part taxon-name-part-type="family">Pythiaceae</tp:taxon-name-part></tp:taxon-name></named-content>; genus: <named-content xmlns:xlink="http://www.w3.org/1999/xlink" content-type="dwc:genus" xlink:type="simple"><tp:taxon-name><tp:taxon-name-part taxon-name-part-type="genus">Pythium</tp:taxon-name-part></tp:taxon-name></named-content>; <bold>Location:</bold> country: <named-content xmlns:xlink="http://www.w3.org/1999/xlink" content-type="dwc:country" xlink:type="simple">China</named-content>; stateProvince: <named-content xmlns:xlink="http://www.w3.org/1999/xlink" content-type="dwc:stateProvince" xlink:type="simple">Jiangsu</named-content>; locality: <named-content xmlns:xlink="http://www.w3.org/1999/xlink" content-type="dwc:locality" xlink:type="simple">Nanjing, Jiangning District, Pengfu Village</named-content>; <bold>Identification:</bold> identifiedBy: <named-content xmlns:xlink="http://www.w3.org/1999/xlink" content-type="dwc:identifiedBy" xlink:type="simple">Jiajia Chen &amp; Xiaobo Zheng</named-content>; <bold>Event:</bold> year: <named-content xmlns:xlink="http://www.w3.org/1999/xlink" content-type="dwc:year" xlink:type="simple">2016</named-content>; month: <named-content xmlns:xlink="http://www.w3.org/1999/xlink" content-type="dwc:month" xlink:type="simple">4</named-content>; day: <named-content xmlns:xlink="http://www.w3.org/1999/xlink" content-type="dwc:day" xlink:type="simple">29</named-content>; habitat: <named-content xmlns:xlink="http://www.w3.org/1999/xlink" content-type="dwc:habitat" xlink:type="simple">on seedlings of <italic><tp:taxon-name><tp:taxon-name-part taxon-name-part-type="genus" reg="Glycine">Glycine</tp:taxon-name-part> <tp:taxon-name-part taxon-name-part-type="species" reg="max">max</tp:taxon-name-part></tp:taxon-name></italic></named-content>; <bold>Record Level:</bold> type: <named-content xmlns:xlink="http://www.w3.org/1999/xlink" content-type="dwc:type" xlink:type="simple">JAFLA 94, NJAU-JN11 (isotypes, metabolically inactive culture)</named-content>; language: <named-content xmlns:xlink="http://www.w3.org/1999/xlink" content-type="dwc:language" xlink:type="simple">en</named-content></p></list-item></list></tp:treatment-sec><tp:treatment-sec sec-type="Description"><title>Description</title><p>Pathogenic on soybean. Colonies submerged, with a cottony pattern on CMA, a rosette pattern on PCA and a cottony pattern on 10% V8A (Fig. <xref ref-type="fig" rid="F6757844">1</xref>). Average growth rates of 32.8 mm/day at 25°C on PCA (Fig. <xref ref-type="fig" rid="F6757848">2</xref>). Cardinal temperatures: minimum 4°C, optimum 25°C, maximum 37°C. Main hyphae hyaline, aseptate, up to 5.0 µm wide. Hyphal swellings globose, sub-globose, obturbinate to pyriform, mostly terminal or sometimes intercalary, 15–22.5 × 13.5–20 (mean 19 × 17.5) μm. Sporangia and zoospores not observed. Homothallic; oogonia globose, smooth or with a projection, terminal or intercalary, 12.5–18 μm (mean 15.5 µm) in diameter. Antheridia mostly monoclinous, sometimes hypogynous, one to two per oogonium; antheridial stalks unbranched, arising at various distances from oogonia; antheridial cells sub-globose, club-shaped or fist-shaped, making broad or narrow apical contact with oogonia. Oospores plerotic or nearly plerotic, globose, 11.5–17 μm (mean 14.5 µm) in diameter, hyaline. Oospore wall 0.5–1.5 µm (mean 1.1 µm) thick (Fig. <xref ref-type="fig" rid="F6757852">3</xref>).</p></tp:treatment-sec><tp:treatment-sec sec-type="Etymology"><title>Etymology</title><p>With reference to the distribution of the species in the Huang-Huai area of China.</p></tp:treatment-sec><tp:treatment-sec sec-type="Notes"><title>Notes</title><p><italic><tp:taxon-name><tp:taxon-name-part taxon-name-part-type="genus" reg="Pythium">Pythium</tp:taxon-name-part> <tp:taxon-name-part taxon-name-part-type="species" reg="huanghuaiense">huanghuaiense</tp:taxon-name-part></tp:taxon-name></italic> can be distinguished morphologically from its closest relatives, including <italic><tp:taxon-name><tp:taxon-name-part taxon-name-part-type="genus" reg="Pythium">P.</tp:taxon-name-part> <tp:taxon-name-part taxon-name-part-type="species" reg="mamillatum">mamillatum</tp:taxon-name-part></tp:taxon-name></italic> Meurs, <italic><tp:taxon-name><tp:taxon-name-part taxon-name-part-type="genus" reg="Pythium">P.</tp:taxon-name-part> <tp:taxon-name-part taxon-name-part-type="species" reg="paroecandrum">paroecandrum</tp:taxon-name-part></tp:taxon-name></italic> Drechsler, <italic><tp:taxon-name><tp:taxon-name-part taxon-name-part-type="genus" reg="Pythium">P.</tp:taxon-name-part> <tp:taxon-name-part taxon-name-part-type="species" reg="spiculum">spiculum</tp:taxon-name-part></tp:taxon-name></italic> B. Paul and <italic><tp:taxon-name><tp:taxon-name-part taxon-name-part-type="genus" reg="Pythium">P.</tp:taxon-name-part> <tp:taxon-name-part taxon-name-part-type="species" reg="wuhanense">wuhanense</tp:taxon-name-part></tp:taxon-name></italic> Y.Y. Long, J.G. Wei &amp; L.D. Guo, by its narrower hyphae and relatively higher maximum growth rate. Additional differences between the novel species and other related species are listed in Table <xref ref-type="table" rid="T6757877">2</xref>.</p></tp:treatment-sec><tp:treatment-sec><!--Section generated to contain objects referenced in tp:taxon-treatment.--><fig id="F6757844" position="float" orientation="portrait"><object-id xmlns:xlink="http://www.w3.org/1999/xlink" content-type="arpha" xlink:type="simple">DF4E6B24-1DDA-5246-8B35-B8A17D283AAE</object-id><object-id xmlns:xlink="http://www.w3.org/1999/xlink" content-type="doi" xlink:type="simple">10.3897/BDJ.9.e65227.figure1</object-id><label>Figure 1.</label><caption><p>Colony patterns of <italic><tp:taxon-name><tp:taxon-name-part taxon-name-part-type="genus" reg="Pythium">Pythium</tp:taxon-name-part> <tp:taxon-name-part taxon-name-part-type="species" reg="huanghuaiense">huanghuaiense</tp:taxon-name-part></tp:taxon-name></italic> (Chen 94) on <bold>A.</bold> CMA; <bold>B.</bold> PCA; and <bold>C.</bold> V8A.</p></caption><graphic xmlns:xlink="http://www.w3.org/1999/xlink" xlink:href="bdj-09-e65227-g001.jpg" position="float" id="oo_511729.jpg" orientation="portrait" xlink:type="simple"><uri content-type="original_file" xlink:type="simple">https://binary.pensoft.net/fig/511729</uri></graphic></fig><fig id="F6757848" position="float" orientation="portrait"><object-id xmlns:xlink="http://www.w3.org/1999/xlink" content-type="arpha" xlink:type="simple">A607C53F-8DDC-5816-87E4-582E4EDE4A37</object-id><object-id xmlns:xlink="http://www.w3.org/1999/xlink" content-type="doi" xlink:type="simple">10.3897/BDJ.9.e65227.figure2</object-id><label>Figure 2.</label><caption><p>Mycelial growth rate of isolates of <italic><tp:taxon-name><tp:taxon-name-part taxon-name-part-type="genus" reg="Pythium">Pythium</tp:taxon-name-part> <tp:taxon-name-part taxon-name-part-type="species" reg="huanghuaiense">huanghuaiense</tp:taxon-name-part></tp:taxon-name></italic> Chen 94, 95, 96, 99 and 100 on PCA at different temperatures.</p></caption><graphic xmlns:xlink="http://www.w3.org/1999/xlink" xlink:href="bdj-09-e65227-g002.jpg" position="float" id="oo_511730.jpg" orientation="portrait" xlink:type="simple"><uri content-type="original_file" xlink:type="simple">https://binary.pensoft.net/fig/511730</uri></graphic></fig><fig id="F6757852" position="float" orientation="portrait"><object-id xmlns:xlink="http://www.w3.org/1999/xlink" content-type="arpha" xlink:type="simple">BCD36A24-92CF-5272-9952-64AA2EB0B44A</object-id><object-id xmlns:xlink="http://www.w3.org/1999/xlink" content-type="doi" xlink:type="simple">10.3897/BDJ.9.e65227.figure3</object-id><label>Figure 3.</label><caption><p>Asexual and sexual reproductive bodies of <italic><tp:taxon-name><tp:taxon-name-part taxon-name-part-type="genus" reg="Pythium">Pythium</tp:taxon-name-part> <tp:taxon-name-part taxon-name-part-type="species" reg="huanghuaiense">huanghuaiense</tp:taxon-name-part></tp:taxon-name></italic> (Chen 94). <bold>A.</bold> Obturbinate hyphal swelling; <bold>B.</bold> globose hyphal swelling; <bold>C.</bold> sub-globose hyphal swelling; <bold>D.</bold> pyriform hyphal swelling; <bold>E, F.</bold> intercalary hyphal swellings; <bold>G, H.</bold> oogonia with a projections; <bold>I.</bold> nearly plerotic oospore; <bold>J.</bold> elongated antheridial cell wavy in contour; <bold>K.</bold> intercalary oogonium; <bold>L.</bold> Nearly plerotic oospore and two antheridia. Bars: A–E 10 μm; G–J 5 μm.</p></caption><graphic xmlns:xlink="http://www.w3.org/1999/xlink" xlink:href="bdj-09-e65227-g003.jpg" position="float" id="oo_511732.jpg" orientation="portrait" xlink:type="simple"><uri content-type="original_file" xlink:type="simple">https://binary.pensoft.net/fig/511732</uri></graphic></fig><table-wrap id="T6757877" position="float" orientation="portrait"><label>Table 2.</label><caption><p>Morphological description of <italic><tp:taxon-name><tp:taxon-name-part taxon-name-part-type="genus" reg="Pythium">Pythium</tp:taxon-name-part> <tp:taxon-name-part taxon-name-part-type="species" reg="huanghuaiense">huanghuaiense</tp:taxon-name-part></tp:taxon-name></italic> and the most closely related species.</p></caption><table rules="all" border="1"><tbody><tr><td rowspan="1" colspan="1"/><td rowspan="1" colspan="1"><italic><tp:taxon-name><tp:taxon-name-part taxon-name-part-type="genus" reg="Pythium">Pythium</tp:taxon-name-part> <tp:taxon-name-part taxon-name-part-type="species" reg="huanghuaiense">huanghuaiense</tp:taxon-name-part></tp:taxon-name></italic><break/>(Chen 94)</td><td rowspan="1" colspan="1">
              <italic><tp:taxon-name><tp:taxon-name-part taxon-name-part-type="genus" reg="Pythium">P.</tp:taxon-name-part> <tp:taxon-name-part taxon-name-part-type="species" reg="mamillatum">mamillatum</tp:taxon-name-part></tp:taxon-name></italic>
            </td><td rowspan="1" colspan="1">
              <italic><tp:taxon-name><tp:taxon-name-part taxon-name-part-type="genus" reg="Pythium">P.</tp:taxon-name-part> <tp:taxon-name-part taxon-name-part-type="species" reg="paroecandrum">paroecandrum</tp:taxon-name-part></tp:taxon-name></italic>
            </td><td rowspan="1" colspan="1">
              <italic><tp:taxon-name><tp:taxon-name-part taxon-name-part-type="genus" reg="Pythium">P.</tp:taxon-name-part> <tp:taxon-name-part taxon-name-part-type="species" reg="spiculum">spiculum</tp:taxon-name-part></tp:taxon-name></italic>
            </td><td rowspan="1" colspan="1">
              <italic><tp:taxon-name><tp:taxon-name-part taxon-name-part-type="genus" reg="Pythium">P.</tp:taxon-name-part> <tp:taxon-name-part taxon-name-part-type="species" reg="wuhanense">wuhanense</tp:taxon-name-part></tp:taxon-name></italic>
            </td></tr><tr><td rowspan="1" colspan="1">Width of<break/>hyphae (μm)</td><td rowspan="1" colspan="1">Up to 5</td><td rowspan="1" colspan="1">Up to 6.5</td><td rowspan="1" colspan="1">Up to 9</td><td rowspan="1" colspan="1">Up to 6</td><td rowspan="1" colspan="1">Up to 7.5</td></tr><tr><td rowspan="1" colspan="1">Sporangia/hyphal swellings</td><td rowspan="1" colspan="1">Globose, sub-globose, obturbinate to pyriform,<break/>mostly terminal or sometimes intercalary</td><td rowspan="1" colspan="1">Globose, broadly ovoid or ellipsoidal,<break/>intercalary or lateral</td><td rowspan="1" colspan="1">Globose or ellipsoidal,<break/>intercalary or terminal</td><td rowspan="1" colspan="1">Globose, ovoid, cylindrical and at times peanut-shaped,<break/>mostly intercalary to catenulate, rarely terminal</td><td rowspan="1" colspan="1">Globose, sometimes cylindrical to elongated,<break/>mainly intercalary, often catenulate with oogonia, occasionally<break/>terminal or lateral</td></tr><tr><td rowspan="1" colspan="1">Oogonia (μm)</td><td rowspan="1" colspan="1">12.5–18 (av. 15.5),<break/>terminal or intercalary</td><td rowspan="1" colspan="1">15–18 (av. 16),<break/>intercalary or terminal</td><td rowspan="1" colspan="1">17–24 (av. 19),<break/>intercalary, often in chains and rarely terminal</td><td rowspan="1" colspan="1">13–22 (av. 15.6),<break/>mostly intercalary or in chains</td><td rowspan="1" colspan="1">10–20 (av. 17.7),<break/>mostly intercalary, often catenulate with sporangia and antheridia, sometimes terminal or lateral</td></tr><tr><td rowspan="1" colspan="1">Oogonium ornamentation</td><td rowspan="1" colspan="1">Absent</td><td rowspan="1" colspan="1">Present</td><td rowspan="1" colspan="1">Absent</td><td rowspan="1" colspan="1">Present</td><td rowspan="1" colspan="1">Absent</td></tr><tr><td rowspan="1" colspan="1">Antheridia</td><td rowspan="1" colspan="1">Mostly monoclinous, sometimes hypogynous</td><td rowspan="1" colspan="1">Mostly monoclinous, infrequently diclinous</td><td rowspan="1" colspan="1">Mostly monoclinous, sometimes diclinous</td><td rowspan="1" colspan="1">Monoclinous</td><td rowspan="1" colspan="1">Monoclinous, hypogynous or diclinous</td></tr><tr><td rowspan="1" colspan="1">Oospores (μm)</td><td rowspan="1" colspan="1">Plerotic or nearly plerotic,<break/>11.5–17 (av. 14.5)</td><td rowspan="1" colspan="1">Plerotic，<break/>12–15 (av. 14)</td><td rowspan="1" colspan="1">Aplerotic，<break/>15–21 (av. 17)</td><td rowspan="1" colspan="1">Plerotic or aplerotic，<break/>8–18</td><td rowspan="1" colspan="1">Aplerotic，<break/>7.5–17.5 (av. 14.5)</td></tr><tr><td rowspan="1" colspan="1">Oospore wall<break/>thickness<break/>(μm)</td><td rowspan="1" colspan="1">0.5–1.5</td><td rowspan="1" colspan="1">0.8–1.4</td><td rowspan="1" colspan="1">1–1.5</td><td rowspan="1" colspan="1">0.5–1</td><td rowspan="1" colspan="1">0.5–1</td></tr><tr><td rowspan="1" colspan="1">Double oospores</td><td rowspan="1" colspan="1">Absent</td><td rowspan="1" colspan="1">Absent</td><td rowspan="1" colspan="1">Absent</td><td rowspan="1" colspan="1">Present</td><td rowspan="1" colspan="1">Present</td></tr><tr><td rowspan="1" colspan="1">Cardinal temperature</td><td rowspan="1" colspan="1">Min 4°C, optimum 25°C and max 37°C</td><td rowspan="1" colspan="1">Min 5°C, optimum 25°C and max 30–35°C</td><td rowspan="1" colspan="1">Min 5°C, optimum 25°C and max 35°C</td><td rowspan="1" colspan="1">Unknown</td><td rowspan="1" colspan="1">Min 4°C, optimum 28–30°C and max 35°C</td></tr><tr><td rowspan="1" colspan="1">Daily growth rates on PCA at 25°C (mm)</td><td rowspan="1" colspan="1">32</td><td rowspan="1" colspan="1">25</td><td rowspan="1" colspan="1">20–25</td><td rowspan="1" colspan="1">25</td><td rowspan="1" colspan="1">50</td></tr><tr><td rowspan="1" colspan="1">Reference</td><td rowspan="1" colspan="1">This study</td><td rowspan="1" colspan="1">
              <xref ref-type="bibr" rid="B6757758">van der Plaäts-Niterink (1981)</xref>
            </td><td rowspan="1" colspan="1">
              <xref ref-type="bibr" rid="B6757758">van der Plaäts-Niterink (1981)</xref>
            </td><td rowspan="1" colspan="1">
              <xref ref-type="bibr" rid="B6757616">Paul et al. (2006)</xref>
            </td><td rowspan="1" colspan="1">
              <xref ref-type="bibr" rid="B6757558">Long et al. (2014)</xref>
            </td></tr></tbody></table></table-wrap></tp:treatment-sec><ref-list><ref id="B6757758"><element-citation xmlns:xlink="http://www.w3.org/1999/xlink" publication-type="article" xlink:type="simple"><person-group person-group-type="author"><name name-style="western"><surname>van der Plaäts-Niterink</surname><given-names>AJ</given-names></name></person-group><year>1981</year><article-title>Monograph of the genus <italic><tp:taxon-name><tp:taxon-name-part taxon-name-part-type="genus" reg="Pythium">Pythium</tp:taxon-name-part></tp:taxon-name></italic></article-title><source>Studies in Mycology</source><volume>21</volume><fpage>1</fpage><lpage>242</lpage></element-citation></ref><ref id="B6757616"><element-citation xmlns:xlink="http://www.w3.org/1999/xlink" publication-type="article" xlink:type="simple"><person-group person-group-type="author"><name name-style="western"><surname>Paul</surname><given-names>B.</given-names></name><name name-style="western"><surname>Bala</surname><given-names>K.</given-names></name><name name-style="western"><surname>Lassaad</surname><given-names>B.</given-names></name><name name-style="western"><surname>Calmin</surname><given-names>G.</given-names></name><name name-style="western"><surname>Sanchez-Hernandez</surname><given-names>E.</given-names></name><name name-style="western"><surname>Lefort</surname><given-names>F.</given-names></name></person-group><year>2006</year><article-title>A new species of <italic><tp:taxon-name><tp:taxon-name-part taxon-name-part-type="genus" reg="Pythium">Pythium</tp:taxon-name-part></tp:taxon-name></italic> with ornamented oogonia: morphology, taxonomy, internal transcribed spacer region of its ribosomal RNA, and its comparison with related species</article-title><source>FEMS Microbiology Letters</source><volume>254</volume><fpage>317</fpage><lpage>323</lpage><pub-id pub-id-type="doi">10.1111/j.1574-6968.2005.00048.x</pub-id></element-citation></ref><ref id="B6757558"><element-citation xmlns:xlink="http://www.w3.org/1999/xlink" publication-type="article" xlink:type="simple"><person-group person-group-type="author"><name name-style="western"><surname>Long</surname><given-names>Y. Y.</given-names></name><name name-style="western"><surname>Sun</surname><given-names>X.</given-names></name><name name-style="western"><surname>Wei</surname><given-names>J. G.</given-names></name><name name-style="western"><surname>Sun</surname><given-names>X.</given-names></name><name name-style="western"><surname>Wei</surname><given-names>J. J.</given-names></name><name name-style="western"><surname>Deng</surname><given-names>H.</given-names></name><name name-style="western"><surname>Guo</surname><given-names>L. D.</given-names></name></person-group><year>2014</year><article-title>Two new species, <italic><tp:taxon-name><tp:taxon-name-part taxon-name-part-type="genus" reg="Pythium">Pythium</tp:taxon-name-part> <tp:taxon-name-part taxon-name-part-type="species" reg="agreste">agreste</tp:taxon-name-part></tp:taxon-name></italic> and <italic><tp:taxon-name><tp:taxon-name-part taxon-name-part-type="genus" reg="Pythium">P.</tp:taxon-name-part> <tp:taxon-name-part taxon-name-part-type="species" reg="wuhanense">wuhanense</tp:taxon-name-part></tp:taxon-name></italic>, based on morphological characteristics and DNA sequence data</article-title><source>Mycological Progress</source><volume>13</volume><fpage>145</fpage><lpage>155</lpage><pub-id pub-id-type="doi">10.1007/s11557-013-0901-y</pub-id></element-citation></ref></ref-list></tp:taxon-treatment>
